# Supplementary material for: Peptidyl-Resin Substrates as a Tool in the Analysis of Caspase Activity
Source: Molecules. 2022 Jun 26;27(13):4107. doi: 10.3390/molecules27134107 (PMC9268085; doi:10.3390/molecules27134107)
Supplement: Supplementary file 1 [file molecules-27-04107-s001.zip]

Archive with 1 entries (1 files):
- molecules-1751240-supplementary.pdf
